# Supplementary material for: Impact of Emerging Transport Technologies on Freight Economic and Environmental Performance: A System Dynamics View
Source: Int J Environ Res Public Health. 2022 Nov 16;19(22):15077. doi: 10.3390/ijerph192215077 (PMC9690938; doi:10.3390/ijerph192215077)
Supplement: Supplementary file 1 [file ijerph-19-15077-s001.zip]

Archive with 1 entries (1 files):
- ijerph-1989975-supplementary.pdf
